# Supplementary material for: TP53 Mutations Unfavorably Impact the Outcomes of Myelofibrosis Patients with or Without Hematopoietic Stem Cell Transplantation: A Single-Center Study and Meta-Analysis
Source: Int J Mol Sci. 2026 May 25;27(11):4729. doi: 10.3390/ijms27114729 (PMC13256192; doi:10.3390/ijms27114729)
Supplement: Supplementary file 1 [file ijms-27-04729-s001.zip]

Archive with 1 entries (1 files):
- ijms-4303381-supplementary.pdf
